# Supplementary material for: Livestock Farm Recovery Following Bushfire in South-Eastern Australia: Impacts on Cattle and Sheep Health and Management
Source: Animals (Basel). 2025 Jun 14;15(12):1764. doi: 10.3390/ani15121764 (PMC12189280; doi:10.3390/ani15121764)
Supplement: Supplementary file 1 [file animals-15-01764-s001.zip]

Archive with 3 entries (3 files):
- S1_Bushfire_interviewquestions.pdf
- S2_Bushfire_onlinesurvey.pdf
- S3_Bushfire_farmadvisors.pdf
